# Supplementary material for: Widespread natural selection on metabolite levels in humans
Source: Genome Res. 2024 Aug;34(8):1121–9. doi: 10.1101/gr.278756.123 (PMC11444169; doi:10.1101/gr.278756.123)
Supplement: Supplement 2 [file Supplemental_Table_S1.xlsx]

## Sheet: S1
Table S1. Selection strength estimates for complex traits obtained using the BLD-LDAK+Alpha model
No.	Phenotype code	Trait	Alpha	SE	P	Sample size
1	2754_irnt	Age at first live birth	-0.1	0.11	0.363302	184998
2	3581_irnt	Age at menopause (last menstrual period)	-0.38	0.02	1.70544e-80	174863
3	1558	Alcohol intake frequency	-0.29	0.02	1.2115e-47	501532
4	22127	Doctor diagnosed asthma	-0.11	0.21	0.600411	121256
5	23105_irnt	Basal metabolic rate	-0.28	0.03	1.02593e-20	493024
6	30220_irnt	Basophill percentage	-0.6	0.07	1.02209e-17	478398
7	20022_irnt	Birth weight	-0.38	0.02	1.70544e-80	280200
8	6153_2	Blood pressure medication	-0.32	0.04	1.24419e-15	271323
9	21001_irnt	Body mass index (BMI)	-0.27	0.03	2.25718e-19	499417
10	23099_irnt	Body fat percentage	-0.3	0.01	9.81343e-198	492787
11	1408	Cheese intake	-0.35	0.03	1.88672e-31	490282
12	30510_irnt	Creatinine (enzymatic) in urine	-0.2075	0.02	3.22212e-25	484866
13	102290	Dark chocolate intake	-1.41	0.23	8.76392e-10	22604
14	4079_irnt	Diastolic blood pressure, automated reading	-0.11	0.13	0.397467	475545
15	94_irnt	Diastolic blood pressure, manual reading	-0.9	0.17	1.19592e-07	49390
16	20002_1286	Non-cancer illness code, self-reported: depression	-0.1	0.31	0.747013	34032
17	20002_1220	Non-cancer illness code, self-reported: diabetes	-0.11	0.13	0.397467	66863
18	30210_irnt	Eosinophill percentage	-0.56	0.03	9.24455e-78	478398
19	3063_irnt	Forced expiratory volume in 1 second (FEV1)	-0.27	0.02	1.56376e-41	457440
20	20016_irnt	Fluid intelligence score	-0.21	0.09	0.0196307	209473
21	20151_irnt	Forced vital capacity (FVC), Best measure	-0.28	0.07	6.33425e-05	353250
22	2395_1	Hair/balding pattern: Pattern 1	-0.38	0.04	2.0989e-21	83920
23	2395_2	Hair/balding pattern: Pattern 2	-0.015	0.14	0.914676	58894
24	2395_3	Hair/balding pattern: Pattern 3	0.2875	0.24	0.230949	70413
25	2395_4	Hair/balding pattern: Pattern 4	-0.4	0.05	1.24419e-15	50675
26	46_irnt	Hand grip strength (left)	-0.24	0.05	1.58666e-06	499203
27	47_irnt	Hand grip strength (right)	-0.25	0.05	5.73303e-07	499269
28	22126	Doctor diagnosed hayfever or allergic rhinitis	-0.41	0.14	0.00340524	121256
29	78_irnt	Heel bone mineral density (BMD) T-score, automated	-0.37	0.04	2.24493e-20	279042
30	49_irnt	Hip circumference	-0.27	0.02	1.56376e-41	500256
31	20002_1065	Non-cancer illness code, self-reported: hypertension	-0.25	0.05	5.73303e-07	153945
32	1200	Sleeplessness / insomnia	-0.18	0.07	0.010128	501538
33	30120_irnt	Lymphocyte count	-0.6	0.01	0	478393
34	30180_irnt	Lymphocyte percentage	-0.59	0.04	3.07665e-49	478398
35	20023_irnt	Mean time to correctly identify matches	-0.2	0.01	5.50725e-89	496771
36	2714	Age when periods started (menarche)	-0.25	0.06	3.09086e-05	272862
37	102280	Milk chocolate intake	-1.43	0.24	2.54823e-09	25767
38	30130_irnt	Monocyte count	-0.4	0.02	5.50725e-89	478393
39	30190_irnt	Monocyte percentage	-0.43	0.01	0	478398
40	VI_NERVOUS	Diseases of the nervous system	-0.63	0.17	0.000210656	361194
41	20127_irnt	Neuroticism score	-0.22	0.07	0.00167307	401497
42	30140_irnt	Neutrophill count	-0.58	0.02	6.57957e-185	478393
43	30200_irnt	Neutrophill percentage	-0.58	0.02	6.57957e-185	478398
44	3064_irnt	Peak expiratory flow (PEF)	-0.23	0.03	1.76524e-14	457439
45	6164_3	Types of physical activity in last 4 weeks: Strenuous sports	-0.18	0.01	1.94819e-72	497137
46	30080_irnt	Platelet count	-0.3	0.03	1.52397e-23	479257
47	30520_irnt	Potassium in urine	-0.02	0.15	0.89393	483882
48	C3_PROSTATE	Malignant neoplasm of prostate	0.3975	0.5	0.426614	361194
49	4194_irnt	Pulse rate	-0.3	0.09	0.000858121	212252
50	30010_irnt	Red blood cell (erythrocyte) count	-0.47	0.03	2.55639e-55	479261
51	4080_irnt	Systolic blood pressure, automated reading	-0.24	0.05	1.58666e-06	475540
52	93_irnt	Systolic blood pressure, manual reading	-0.62	0.25	0.0131382	49390
53	1160	Sleep duration	-0.25	0.07	0.000355039	501542
54	1210	Snoring	-0.04	0.11	0.71613	501538
55	30530_irnt	Sodium in urine	-0.19	0.09	0.0347628	483852
56	50_irnt	Standing height	-0.35	0.02	1.43269e-68	499956
57	48_irnt	Waist circumference	-0.32	0.01	1.09042e-224	500318
58	30000_irnt	White blood cell (leukocyte) count	-0.42	0.04	8.63801e-26	479256
59	21002_irnt	Weight	-0.26	0.04	8.032e-11	499731
	Legend: Alpha - selection strength estimate, SE - standard error, P - significance level
