# Supplementary material for: Widespread natural selection on metabolite levels in humans
Source: Genome Res. 2024 Aug;34(8):1121–9. doi: 10.1101/gr.278756.123 (PMC11444169; doi:10.1101/gr.278756.123)
Supplement: Supplement 3 [file Supplemental_Table_S2.xlsx]

## Sheet: S2
Table S2. Selection strength estimates, evolutionary conservation scores, and causal effects on complex traits for the studied metabolites
	Metabolite	Class	Alpha	SE	P	h2	Sample size	Evolutionary rate				Mendelian randomisation analysis results
												Standing height			Body mass index			Weight			Birth weight			Basal metabolism rate			Whole body fat mass			Ischaemic heart disease			Systolic blood pressure			Diastolic blood pressure			Pulse rate			Non-insulin-dependent diabetes mellitus			Glucose			Glycated haemoglobin (HbA1c)
								Brain	Heart	Kidney	Liver	Beta	SE	P	Beta	SE	P	Beta	SE	P	Beta	SE	P	Beta	SE	P	Beta	SE	P	Beta	SE	P	Beta	SE	P	Beta	SE	P	Beta	SE	P	Beta	SE	P	Beta	SE	P	Beta	SE
1	PC ae C34:1	Phosphatidylcholines	-1.13191	0.04	1.22278e-207	0.09914	16838	NA	NA	NA	NA	-0.0367142	0.0370142	0.321249	-0.0327363	0.016691	0.0498429	-0.0394481	0.0272782	0.148138	-0.0151167	0.0220926	0.493821	-0.0534456	0.0303037	0.0777885	-0.0261481	0.0229606	0.254777	0.0241367	0.062012	0.697109	-0.00717028	0.0171706	0.676246	-0.0137985	0.0171705	0.421617	-0.0409148	0.0171704	0.0171785	-0.0146585	0.0166631	0.379023	-0.0233891	0.0377579	0.53562	-0.0631876	0.0170698
2	Glutamate	Non-essential Amino Acids	-1.15643	0.3	0.000165442	0.173741	30977	0.0214512	0.0884468	0.108987	0.727531	-0.0777943	0.0476695	0.10269	-0.013804	0.0476965	0.772265	-0.0590477	0.0476876	0.215634	0.143882	0.063131	0.0226611	-0.061936	0.0480418	0.197325	-0.055154	0.0480812	0.25134	-0.201337	0.0476153	2.35338e-05	-0.0908082	0.0490664	0.0642098	-0.095498	0.0490662	0.0516175	-0.0648618	0.0490663	0.186195	0.0145103	0.0476165	0.76057	-0.00785175	0.0509953	0.877633	0.0946748	0.0487788
3	PC aa C38:0	Phosphatidylcholines	-0.718871	0.56	0.300335	0.017422	16839	NA	NA	NA	NA	0.0520752	0.091192	0.567966	-0.0606514	0.0175515	0.000549	-0.0312324	0.0332861	0.348089	-0.0284978	0.0232315	0.219939	-0.0181087	0.0546453	0.740353	-0.0403165	0.0176931	0.0226877	0.0116125	0.0558255	0.835218	0.00151063	0.0180558	0.933323	-0.053694	0.0258252	0.0376056	-0.196273	0.0954055	0.0396626	-0.00248254	0.0175221	0.887333	0.103113	0.0811486	0.203847	0.0945968	0.106241
4	PC ae C40:1	Phosphatidylcholines	-1.48704	0.48	0.00165614	-0.087661	16765	NA	NA	NA	NA	0.08855	0.0142866	5.71426e-10	-0.0355127	0.0133915	0.00800449	0.00447339	0.0133891	0.7383	-0.00448141	0.0585678	0.939008	0.0205589	0.0157449	0.191638	-0.0121775	0.0134997	0.367025	0.0150298	0.0133691	0.260922	0.00154054	0.0137763	0.910962	-0.0420093	0.0214426	0.0500953	-0.14859	0.0860363	0.0841562	0.0037709	0.0174352	0.828769	0.07898	0.0604935	0.19169	0.105715	0.0773925
5	lysoPC a C24:0	Lyso-phosphatidylcholines	-0.586536	0.44	0.237278	0.188394	9363	NA	NA	NA	NA	0.130312	0.019374	1.74271e-11	-0.0475449	0.019386	0.0141852	0.0104509	0.0193825	0.589754	-0.0320132	0.0256597	0.212174	0.0361583	0.0195264	0.0640603	-0.0114616	0.0195425	0.557543	0.00898293	0.0193536	0.642542	0.0126598	0.019943	0.525559	-0.0683327	0.0199426	0.000611481	-0.26565	0.0199377	1.67867e-40	0.0101286	0.0193536	0.600735	0.15907	0.020725	1.65032e-14	0.193978	0.0198234
6	Creatinine	Other Amino Acids and Derivatives	-0.508494	0.16	0.000738157	0.375059	84794	0.102367	0.153989	0.570217	0.34143	0.0525648	0.0488876	0.282278	0.0575262	0.0296324	0.0522186	0.080177	0.0403209	0.0467595	-0.0143803	0.0293485	0.624146	0.121606	0.0484451	0.0120671	0.0254998	0.0333637	0.444689	-0.020051	0.0223587	0.369834	-0.0076047	0.0330803	0.81818	0.0288706	0.0392464	0.461959	-0.0303939	0.0335908	0.365557	0.0113776	0.0143107	0.42659	0.0199794	0.0404971	0.621762	0.0413627	0.0426182
7	PC ae C42:5	Phosphatidylcholines	-1.09063	0.36	0.00323535	0.13303	15967	NA	NA	NA	NA	0.0694075	0.0437778	0.112864	-0.0400935	0.0135218	0.00302592	-0.00425153	0.0252993	0.866544	-0.031482	0.0178977	0.0785783	0.00228461	0.0399311	0.954375	-0.0140724	0.0144453	0.329964	0.0121689	0.04224	0.773279	0.00106136	0.0139104	0.93918	-0.0451304	0.0139101	0.00117687	-0.161536	0.0475382	0.000678752	0.00147145	0.0134992	0.9132	0.061911	0.0600992	0.302941	0.08364	0.0764287
8	lysoPC a C28:1	Lyso-phosphatidylcholines	0.196844	0.92	0.644112	0.169282	16838	NA	NA	NA	NA	0.140106	0.0215417	7.82431e-11	-0.0523812	0.0215549	0.0150934	0.0119184	0.0215511	0.580242	-0.043663	0.0285305	0.125918	0.0403863	0.0217111	0.0628615	-0.0180242	0.021729	0.406822	0.02392	0.0215189	0.266319	0.00724507	0.0221743	0.74387	-0.07574	0.0221738	0.000636089	-0.274331	0.0221692	3.59571e-35	0.0166051	0.0215189	0.440322	0.155152	0.0230442	1.66429e-11	0.205407	0.0220415
9	PC ae C30:2	Phosphatidylcholines	-1.22341	0.42	0.00427473	-0.054471	9286	NA	NA	NA	NA	0.149987	0.0233018	1.22091e-10	-0.0547185	0.0233161	0.0189349	0.0116837	0.023312	0.616237	-0.0612748	0.0308615	0.0470911	0.0436354	0.023485	0.0631676	-0.0128559	0.0235044	0.584407	0.0303575	0.0232771	0.192172	0.00740853	0.0239861	0.757422	-0.0735747	0.0239856	0.00215894	-0.275663	0.0239813	1.39943e-30	0.0138355	0.0232771	0.552256	0.156222	0.0249273	3.67834e-10	0.223902	0.0238424
10	lysoPC a C26:1	Lyso-phosphatidylcholines	1.01507	0.72	0.148927	0.292127	9363	NA	NA	NA	NA	0.042785	0.0154988	0.00577073	-0.0283137	0.0128775	0.0278991	-0.00766166	0.00972302	0.430701	-0.00270367	0.0128719	0.833633	0.00533178	0.0108724	0.623854	-0.0169555	0.00980325	0.083705	-0.0105553	0.0097085	0.276938	-0.00244091	0.0154329	0.874328	-0.037159	0.010004	0.000203683	-0.101601	0.0127532	1.62955e-15	0.00497493	0.0097085	0.60835	0.0642687	0.010397	6.35094e-10	0.0583441	0.00994524
11	PC aa C24:0	Phosphatidylcholines	0.158862	0.66	0.653038	0.30501	13184	NA	NA	NA	NA	0.0531332	0.0200559	0.00806684	-0.035118	0.0165429	0.033767	-0.00947495	0.0121346	0.434908	-0.00338236	0.0160645	0.83324	0.00683523	0.0134788	0.612079	-0.0210556	0.0122347	0.0852566	-0.0132093	0.0121165	0.27563	-0.00330383	0.0192182	0.863507	-0.0464515	0.0124853	0.000198835	-0.126577	0.017612	6.62395e-13	0.00605572	0.0121165	0.617222	0.080071	0.0129758	6.79407e-10	0.072774	0.012412
12	PC aa C40:3	Phosphatidylcholines	-1.3904	0.42	0.00101724	0.13378	16431	NA	NA	NA	NA	0.163437	0.0283029	7.71453e-09	-0.0826705	0.0283198	0.00350954	-0.00805725	0.0283149	0.775982	-0.0261195	0.0374849	0.485928	0.0215861	0.0285252	0.449207	-0.0337992	0.0285485	0.236445	-0.0118974	0.0282726	0.673892	0.00971406	0.0291337	0.738809	-0.0936355	0.0291331	0.00130872	-0.318924	0.0291284	6.72594e-28	0.0172774	0.0282726	0.541133	0.195867	0.0302768	9.85231e-11	0.190851	0.0289611
13	PC ae C34:2	Phosphatidylcholines	-0.587284	0.9	0.632808	0.28624	16839	NA	NA	NA	NA	-0.0754134	0.0312653	0.0158632	0.00348578	0.0242669	0.885782	-0.0248303	0.0175252	0.156532	0.00945095	0.0165519	0.568007	-0.0431922	0.0191678	0.024236	-0.00685747	0.017883	0.701376	0.00468331	0.0388306	0.904001	-0.00721653	0.0128643	0.574816	0.0223901	0.023241	0.335354	0.0923245	0.0765811	0.22798	-0.0153045	0.0124841	0.220228	-0.0723314	0.0395829	0.0676491	-0.117118	0.030697
14	PC aa C40:4	Phosphatidylcholines	0.447493	0.72	0.427179	0.080914	16835	NA	NA	NA	NA	0.0763942	0.0116036	4.58973e-11	-0.0270694	0.0116107	0.0197307	0.00856493	0.0116086	0.46063	-0.0187501	0.0187284	0.31675	0.0194441	0.0116948	0.0963856	-0.00403078	0.0194777	0.836054	0.018348	0.0153156	0.230921	-0.0041306	0.0260411	0.87397	-0.0516881	0.0281998	0.0668136	-0.134138	0.0659598	0.0419889	0.00520266	0.0132281	0.694094	0.0402491	0.150067	0.788539	0.0934197	0.0716067
15	PC ae C38:1	Phosphatidylcholines	-1.11417	0.48	0.0411846	0.072696	15899	NA	NA	NA	NA	-0.133193	0.109524	0.223945	-0.0532423	0.0401636	0.18496	-0.111515	0.0957753	0.244287	0.0034559	0.0261251	0.894761	-0.16284	0.141758	0.250674	-0.0446991	0.03331	0.179624	0.0543469	0.0186907	0.00364106	0.0340798	0.0473016	0.47123	-0.0117193	0.0262256	0.654973	0.15035	0.145713	0.302155	-0.0359953	0.0186908	0.0541254	-0.234839	0.183962	0.201757	-0.169871	0.0987936
16	PC aa C34:1	Phosphatidylcholines	-1.79394	0.28	1.62814e-10	0.221409	16838	0.00180668	0.060701	0.012086	0.0383249	-0.155796	0.149682	0.297947	-0.0767192	0.0513768	0.135368	-0.145684	0.125097	0.244192	-0.0288736	0.0296079	0.329462	-0.220392	0.173288	0.203435	-0.05546	0.0529045	0.294498	0.0877585	0.0223313	8.49992e-05	0.0491862	0.0274739	0.0734071	-0.0174343	0.0230115	0.448669	0.181875	0.186401	0.329203	-0.0461928	0.0223314	0.0385921	-0.304948	0.204002	0.13496	-0.232882	0.111206
17	PC ae C40:6	Phosphatidylcholines	0.603578	0.8	0.357116	0.021821	16839	NA	NA	NA	NA	0.0707753	0.0628144	0.259854	-0.0170142	0.0415086	0.681882	0.0138688	0.0141275	0.326251	-0.0304238	0.0187027	0.1038	0.031904	0.0142324	0.0249838	-0.00244488	0.0207891	0.906382	0.0178412	0.0141064	0.205957	-0.00623208	0.0221236	0.778179	-0.0406153	0.029462	0.168029	-0.136444	0.127087	0.282988	0.027972	0.0299251	0.349925	0.0956145	0.0366647	0.00911252	0.11582	0.069088
18	Taurine	Others	0.0665284	0.62	0.922906	-0.011924	23553	0.115361	0.0216209	0.0819116	0.600416	0.0190595	0.0266845	0.47507	-0.0395702	0.0266995	0.138324	-0.0194808	0.0266946	0.465534	-0.0257967	0.0353399	0.465415	-0.0191033	0.0268929	0.477489	-0.0181444	0.0269149	0.500223	0.0519752	0.0266546	0.0511821	-0.0116191	0.0274665	0.672276	-0.0226057	0.0274664	0.410489	-0.0211462	0.0274664	0.441363	0.0168811	0.0266547	0.526521	0.0227027	0.0285461	0.426439	-0.0149359	0.0273055
19	Glycine	Non-essential Amino Acids	0.0748076	0.17	0.953093	0.148859	80003	0.112608	0.130298	0.0775774	0.120389	0.0388758	0.0212716	0.0676107	0.0375893	0.0151602	0.0131574	0.0539754	0.0158593	0.000665543	0.0132123	0.0134232	0.324973	0.0661921	0.0146804	6.51742e-06	0.0339878	0.0176892	0.0546834	-0.0245258	0.0115764	0.0341233	-0.0303365	0.0106917	0.00454828	-0.0062464	0.0134205	0.641618	-0.00557365	0.0103474	0.590128	0.0065147	0.00972927	0.503114	0.0107367	0.0195852	0.583552	-0.0231965	0.0227873
20	PC aa C34:4	Phosphatidylcholines	-0.929895	0.36	0.0114787	0.023467	16839	0.357598	0.357242	0.284026	0.311638	-0.00989869	0.0738608	0.893388	-0.037199	0.0245303	0.129405	-0.0408337	0.0559254	0.465301	-0.00580518	0.0355676	0.870349	-0.0527846	0.0705849	0.454571	-0.0190456	0.0349181	0.585454	0.0556471	0.0226728	0.0141136	0.0138034	0.0244479	0.572342	-0.0269248	0.0206499	0.192277	0.0374778	0.0660307	0.570319	-0.0218245	0.0195029	0.263123	-0.0948054	0.0765056	0.215273	-0.111456	0.0645383
21	PC ae C42:4	Phosphatidylcholines	-0.364734	0.42	0.418214	-0.143478	16839	NA	NA	NA	NA	-0.0268483	0.0528696	0.611579	-0.050925	0.0209769	0.0151963	-0.0589351	0.032312	0.068162	-0.0294358	0.0225205	0.191191	-0.0511128	0.0361925	0.157877	-0.0570644	0.0250103	0.0225112	0.0557668	0.0325201	0.0863746	0.00102922	0.0207175	0.960378	-0.0263884	0.0155458	0.0896086	-0.0610853	0.0673852	0.364666	0.0297954	0.0172064	0.0833365	0.0423214	0.0386422	0.273424	-0.0222076	0.0746898
22	SM C16:0	Sphingomyelins	-0.470909	0.32	0.150576	0.217668	31023	0.131799	0.0731303	0.0321533	0.115103	-0.0238741	0.0318242	0.453143	-0.0409671	0.0198839	0.0393682	-0.0458604	0.0209845	0.0288567	0.00192946	0.0167119	0.908085	-0.0379042	0.0266042	0.154232	-0.0539474	0.0181719	0.00299041	0.119329	0.0380103	0.00169301	-0.000215546	0.0139649	0.987685	-0.0550988	0.0162283	0.000685716	-0.0902019	0.0285976	0.00160951	-0.0049811	0.0106599	0.640303	0.0163689	0.0294287	0.578059	0.063072	0.0460678
23	PC aa C36:6	Phosphatidylcholines	-1.10778	0.32	0.000522886	0.153612	16837	NA	NA	NA	NA	0.0159681	0.100766	0.874089	-0.0638512	0.0234685	0.00651402	-0.0539555	0.0702015	0.442142	-0.00483467	0.0436895	0.911886	-0.0612571	0.0908543	0.500162	-0.0376702	0.0416618	0.365895	0.0543173	0.0291592	0.0624928	0.0244581	0.0229846	0.287281	-0.0423462	0.0215671	0.0495927	-0.00687317	0.113848	0.95186	-0.0109428	0.0267811	0.682833	-0.07157	0.113866	0.529646	-0.0683215	0.113169
24	PC ae C36:2	Phosphatidylcholines	-0.731906	0.38	0.0617034	0.323457	16838	NA	NA	NA	NA	-0.0714293	0.0294326	0.0152295	0.00354806	0.0226069	0.875288	-0.0245238	0.0260403	0.346315	0.010318	0.0257484	0.688624	-0.0446997	0.030401	0.141471	-0.00950785	0.0214727	0.657919	0.00865111	0.0238588	0.716907	-0.00928303	0.0110968	0.402848	0.0226597	0.0154594	0.142714	0.118115	0.0422169	0.00514482	-0.00285336	0.0143355	0.84223	-0.0700731	0.0230863	0.00240328	-0.106714	0.0200263
25	PC ae C36:4	Phosphatidylcholines	0.447887	1.06	0.638288	0.172861	16838	NA	NA	NA	NA	0.0549558	0.0277424	0.0475993	-0.025107	0.0152207	0.099039	0.00307114	0.0236027	0.896473	-0.00813832	0.0161206	0.613671	0.0154379	0.0280922	0.582632	-0.0120079	0.0179608	0.503774	0.00670297	0.0179041	0.708121	-0.00960368	0.00917705	0.295335	-0.0362893	0.00917691	7.67232e-05	-0.106574	0.0278376	0.000128975	-2.37391e-05	0.00934915	0.997974	0.0507544	0.0225531	0.024421	0.0535216	0.031097
26	PC aa C38:6	Phosphatidylcholines	0.25455	1.04	0.558612	0.008738	16838	0.0318525	0.528803	0.282962	0.133848	0.00763028	0.0620327	0.902104	-0.0333957	0.0249804	0.181264	-0.0305485	0.0435237	0.482753	0.00405668	0.0233623	0.862147	-0.0309012	0.063376	0.625843	-0.0263523	0.0212014	0.213886	0.0442678	0.0176543	0.0121596	0.000725838	0.0171727	0.966286	-0.0217647	0.0158734	0.17033	-0.0404736	0.0881317	0.646061	0.0155866	0.0164906	0.344568	-0.0194346	0.0914134	0.831638	-0.0224143	0.0897859
27	Methylglutarylcarnitine	Acylcarnitines	-0.717502	0.78	0.426688	0.121919	22335	NA	NA	NA	NA	-0.00632316	0.0344019	0.854168	0.0338558	0.0139546	0.0152601	0.0274078	0.0221325	0.215587	0.0138755	0.0165402	0.40153	0.0390057	0.0320889	0.224155	0.0139972	0.0147537	0.342761	-0.00160028	0.0110094	0.88443	-0.0466149	0.0111342	2.83113e-05	-0.0388871	0.0101581	0.000129087	0.00508777	0.00910911	0.576478	-0.0108908	0.00898828	0.225641	0.0114826	0.00926044	0.21499	-0.0449215	0.00977373
28	PC aa C36:4	Phosphatidylcholines	0.957991	0.58	0.0867887	-0.014039	16839	NA	NA	NA	NA	0.0263558	0.0311269	0.39715	-0.00862559	0.0150416	0.56634	0.00370455	0.0259419	0.886447	0.00298414	0.0220582	0.892386	0.0113478	0.0273257	0.677938	-0.0032965	0.020656	0.873204	0.0281852	0.0152784	0.0650702	-0.0161287	0.0118094	0.172017	-0.0340224	0.0115249	0.00315636	-0.0311062	0.0254049	0.220795	0.0161528	0.0126158	0.200419	0.0205719	0.0179225	0.251043	-0.0128308	0.0323829
29	lysoPC a C20:4	Lyso-phosphatidylcholines	1.04741	0.44	0.0192369	0.04635	16838	0.131168	0.193035	0.274788	0.704217	0.0284119	0.0104754	0.00668284	-0.0135614	0.0119005	0.254466	-0.00124066	0.00981451	0.899407	-0.00356407	0.0140662	0.799976	0.00355414	0.0113715	0.754624	-0.00498107	0.00987927	0.614125	-0.0047239	0.00815083	0.562211	-0.000669182	0.00964678	0.944696	-0.0189724	0.00840691	0.024023	-0.0384036	0.0163939	0.0191523	0.00126769	0.00888557	0.886552	0.0203158	0.00912516	0.0259908	0.0123477	0.0152189
30	PC ae C38:4	Phosphatidylcholines	0.438428	0.5	0.681806	-0.033673	16839	NA	NA	NA	NA	0.00687506	0.0418124	0.869396	0.020816	0.0259711	0.422838	0.0290134	0.0374703	0.438751	-0.00203355	0.0236009	0.931336	0.0312254	0.0453704	0.491306	0.0203649	0.0274613	0.458339	0.0227452	0.0281571	0.419208	-0.0342979	0.0132521	0.00965029	-0.0233316	0.0132521	0.0783061	-0.0537121	0.0394056	0.172864	0.00257736	0.0183234	0.888139	0.0133309	0.02453	0.586818	-0.0193931	0.0243608
31	PC ae C38:0	Phosphatidylcholines	-1.11359	0.3	0.000188962	0.310351	16837	NA	NA	NA	NA	0.0997785	0.0608102	0.100835	-0.0258432	0.0266366	0.331939	0.0239195	0.0350799	0.495329	0.0269168	0.0371886	0.469195	0.0328117	0.0444128	0.460034	0.010447	0.024471	0.669442	-0.000874884	0.0230219	0.969686	-0.0173274	0.0148665	0.243802	-0.0458011	0.0248482	0.0652944	-0.073879	0.0947465	0.435535	-0.00938547	0.0277739	0.73542	0.00823755	0.0684219	0.904172	0.00641111	0.0800659
32	PC aa C32:0	Phosphatidylcholines	-0.739998	0.49	0.136278	0.160025	16838	0.00223884	0.0920413	0.115143	0.0747116	0.0177451	0.0512199	0.729005	-0.0466631	0.0120803	0.000112118	-0.0326594	0.0251503	0.194092	-0.0345394	0.0194481	0.0757368	-0.0259855	0.0345694	0.452236	-0.03652	0.0155998	0.0192293	0.0429532	0.0432131	0.32023	0.000611157	0.0176979	0.972452	-0.0505971	0.0149613	0.000719962	-0.135586	0.0437546	0.00194314	-0.00483599	0.0120601	0.688426	0.0445974	0.0436796	0.307249	0.0467092	0.0573977
33	PC ae C42:3	Phosphatidylcholines	0.653405	0.74	0.191847	-0.032509	16839	NA	NA	NA	NA	0.0147204	0.0310579	0.635523	0.010755	0.0185964	0.563036	0.0142529	0.030155	0.63646	0.0134805	0.0218175	0.536659	0.0188575	0.0301069	0.531085	0.0124877	0.0243825	0.608539	0.0209925	0.018451	0.255226	0.0023225	0.0124999	0.852601	-0.00270898	0.00874488	0.756729	-0.00987112	0.0303161	0.744722	0.0204497	0.0115207	0.0758905	0.0158634	0.0118938	0.182285	-0.0111402	0.0369956
34	lysoPC a C26:0	Lyso-phosphatidylcholines	0.105767	0.4	0.802587	1.10626	9363	NA	NA	NA	NA	-0.0262712	0.0516337	0.610892	-0.00661087	0.0206865	0.749291	-0.0156751	0.0150985	0.299179	0.0345518	0.0199881	0.0838779	-0.0192168	0.0188631	0.308321	-0.0161122	0.0152231	0.28987	-0.0262986	0.0150759	0.0810872	-0.0209441	0.0256317	0.413862	-0.0143774	0.0448507	0.748543	0.0298783	0.0900701	0.740098	0.004553	0.0150759	0.762648	-0.0463697	0.0161456	0.00407914	-0.0746015	0.0373012
35	lysoPC a C16:0	Lyso-phosphatidylcholines	-1.10858	0.44	0.0150232	0.190335	16839	0.0697122	0.192782	0.0956648	0.18692	-0.0896787	0.0618339	0.146971	-0.00588003	0.0434872	0.892444	-0.0524301	0.0670708	0.434383	-0.0115257	0.0188803	0.541556	-0.0868336	0.0925417	0.348081	-0.00432054	0.0426164	0.919247	0.0398301	0.0174436	0.0224088	0.0160297	0.0286966	0.57644	0.00205278	0.0146739	0.888744	0.118742	0.0719102	0.0986873	0.00492411	0.0267946	0.854192	-0.121929	0.11574	0.292122	-0.133144	0.0639903
36	PC aa C40:5	Phosphatidylcholines	1.90721	1.52	0.172212	-0.013778	16835	NA	NA	NA	NA	-0.0116204	0.0514328	0.821252	-0.0364034	0.0216181	0.0921952	-0.0424968	0.0390014	0.27588	-0.0211965	0.0163974	0.196125	-0.0485266	0.0488093	0.320122	-0.0257437	0.0275855	0.3507	0.0314002	0.0224468	0.161851	0.0143593	0.0191244	0.452752	-0.0261019	0.0162011	0.107154	-0.0127993	0.0686687	0.852137	0.011274	0.0154335	0.465091	-0.0493598	0.0767195	0.519978	-0.0128862	0.0682379
37	PC aa C38:4	Phosphatidylcholines	0.457427	0.52	0.329084	-0.039933	16837	0.0159826	0.21456	0.0465049	0.0962218	0.0144434	0.0228257	0.526886	-0.00676925	0.0137981	0.623716	-0.00100359	0.0214614	0.962703	-0.00523096	0.0170309	0.758732	0.00427845	0.0221396	0.846764	-0.00412628	0.017894	0.817629	0.017739	0.0134845	0.188336	-0.0121657	0.0117369	0.299952	-0.0272901	0.00989045	0.00579356	-0.027943	0.0232564	0.22955	0.0217782	0.00987232	0.0273847	0.0114619	0.0300398	0.70279	-0.00442452	0.0282797
38	PC ae C40:4	Phosphatidylcholines	-1.82102	0.3	1.30592e-09	0.251389	16839	NA	NA	NA	NA	-0.0549418	0.0225006	0.0146147	0.0229106	0.0140328	0.102544	-0.0020873	0.0110365	0.849994	0.0268729	0.0157457	0.0878806	-0.0125208	0.0102755	0.223032	0.0085118	0.011771	0.469608	0.0136465	0.0185977	0.463089	-0.00154097	0.0112398	0.890952	0.0218317	0.0121208	0.071675	0.104965	0.0351733	0.00284303	-0.00849537	0.0141501	0.548257	-0.0505888	0.0255179	0.0474251	-0.0904636	0.0208347
39	lysoPC a C18:2	Lyso-phosphatidylcholines	-0.511043	0.5	0.317311	0.210216	16837	0.0790233	0.341363	0.467546	0.780978	-0.0590387	0.112048	0.598259	0.0568287	0.0182927	0.00189233	0.0247413	0.0287394	0.389301	0.0410424	0.0242126	0.090059	0.00655409	0.0454426	0.885321	0.0420219	0.0184403	0.0226788	-0.0155277	0.0182621	0.395175	0.0332591	0.039127	0.395308	0.0638459	0.0324459	0.0490952	0.180051	0.177341	0.309973	-0.00320533	0.0182621	0.860673	-0.0905827	0.116028	0.434982	-0.160498	0.102515
40	Acetylornithine	Other Amino Acids and Derivatives	-0.890093	0.12	1.24419e-15	0.099906	30692	NA	NA	NA	NA	0.00632893	0.00709056	0.37208	0.0024738	0.0059243	0.676263	0.00298386	0.00650368	0.646381	0.0128237	0.00728106	0.0781968	0.00966723	0.00533907	0.070194	0.00159171	0.00719667	0.824958	0.00417939	0.0049316	0.396733	-0.00815356	0.00612409	0.18306	-0.0171808	0.0057268	0.00269918	-0.00851745	0.00602438	0.157412	0.00552051	0.0066267	0.404804	-0.0093138	0.00604267	0.123235	0.00386161	0.00574118
41	Aspartate	Non-essential Amino Acids	-0.38502	0.5	0.483927	0.122593	30775	0.167456	0.120653	0.125329	0.302709	-0.0219218	0.0511568	0.668272	-0.0758742	0.0322935	0.0187978	-0.0807008	0.0488775	0.0987219	-0.010789	0.0280541	0.700551	-0.0893212	0.0787316	0.256584	-0.0550829	0.0316155	0.0814605	0.0065198	0.0170778	0.702632	0.0672606	0.0405745	0.0973764	0.0329162	0.0397159	0.407223	-0.031083	0.0175978	0.077346	-0.0315691	0.0267815	0.238492	-0.0106777	0.0182896	0.559346	0.0238794	0.0457497
42	PC ae C38:6	Phosphatidylcholines	-0.40865	0.4	0.32956	-0.040552	16838	NA	NA	NA	NA	0.0177105	0.0378445	0.639798	-0.0416701	0.0101508	4.04101e-05	-0.0290615	0.0208317	0.162996	-0.0147201	0.0134357	0.273258	-0.0242499	0.0291693	0.405775	-0.0309322	0.0116329	0.00783694	0.0185753	0.0208869	0.373828	0.00412211	0.0104424	0.69303	-0.0248111	0.0146176	0.0896315	-0.0916798	0.0444619	0.0392091	-0.00890824	0.0149809	0.552085	0.042845	0.0314171	0.172647	0.0374141	0.0486629
43	SM C20:2	Sphingomyelins	-0.961369	0.38	0.0220518	0.057692	16762	NA	NA	NA	NA	-0.133083	0.04539	0.00336795	0.0478612	0.0204059	0.0190036	-0.00953427	0.0204022	0.640274	0.0528397	0.0285804	0.0644857	-0.0422582	0.0205537	0.0397833	0.0112412	0.0205706	0.584744	-0.00716497	0.0203718	0.725055	-0.0165344	0.0209922	0.430905	0.0590169	0.0374006	0.114573	0.238857	0.140614	0.089382	-0.0157001	0.0203718	0.440896	-0.135983	0.0857734	0.11288	-0.129593	0.15531
44	Pimelylcarnitine	Acylcarnitines	0.47506	0.82	0.368965	0.192027	15119	NA	NA	NA	NA	-0.0965701	0.0423695	0.0226531	0.0639091	0.021426	0.00285634	0.0180935	0.0214221	0.398324	-0.0219379	0.0326734	0.501947	0.00831861	0.0291684	0.775497	0.0246048	0.0215989	0.254633	-0.00353764	0.0368078	0.923432	-0.0226084	0.0220416	0.305026	0.0115968	0.0220415	0.598796	-0.00259354	0.0220415	0.906332	-0.00752288	0.0213902	0.725065	-0.031379	0.0247445	0.204755	-0.0796131	0.0265489
45	SM C18:0	Sphingomyelins	-0.657263	0.344	0.0550344	0.142677	31120	0.01334	0.10207	0.155279	0.191472	-0.0403302	0.0302381	0.182285	-0.0225304	0.0155259	0.146738	-0.038662	0.0180496	0.0321946	0.0059147	0.0215393	0.783623	-0.0373048	0.0208561	0.0736673	-0.0359444	0.0180661	0.0466345	0.100524	0.0443406	0.0233844	0.0363145	0.0143584	0.0114339	-0.0311337	0.0210183	0.138537	-0.0582033	0.0366158	0.111933	-0.0016555	0.00960353	0.863135	0.0408914	0.0309953	0.187076	0.133448	0.0417925
46	PC ae C38:5	Phosphatidylcholines	1.01554	0.9	0.216417	0.044087	16839	NA	NA	NA	NA	0.0240951	0.0464737	0.604132	0.00884427	0.0271409	0.744526	0.0239147	0.0424973	0.573615	0.0123945	0.0236589	0.60036	0.019209	0.0503783	0.702984	0.0219478	0.0323488	0.497472	0.0233734	0.0322299	0.468324	-0.0138718	0.0130396	0.287409	-0.0193049	0.0130395	0.138743	-0.0774305	0.0298333	0.00944691	-0.0103977	0.0126542	0.411261	0.00995152	0.0281074	0.723299	0.0079401	0.0406882
47	PC ae C40:5	Phosphatidylcholines	1.58164	0.68	0.0174304	-0.055999	16839	NA	NA	NA	NA	-0.0108736	0.0237977	0.647728	-0.0080218	0.0149724	0.592116	-0.0106934	0.0225069	0.634705	0.0112489	0.0191135	0.556176	-0.0120504	0.0215982	0.576888	-0.00994655	0.019606	0.611929	0.0236913	0.0216336	0.273468	0.000137489	0.011224	0.990227	-0.00652556	0.00885187	0.461004	-0.00711664	0.0214493	0.740049	0.01259	0.0120691	0.296876	0.00279227	0.013576	0.837043	-0.0314918	0.0312274
48	PC ae C32:1	Phosphatidylcholines	-0.279488	98.5	0.998299	0.359384	16839	NA	NA	NA	NA	-0.024177	0.0187342	0.196868	-0.0399218	0.011545	0.000544364	-0.0442849	0.0115429	0.00012477	-0.0115871	0.0152812	0.448299	-0.0466855	0.0159089	0.00334035	-0.038653	0.0116382	0.000896214	0.0169627	0.0303977	0.576828	-0.0140744	0.0118767	0.236001	-0.0188931	0.0132317	0.153331	-0.0197387	0.0150083	0.18845	-0.0204299	0.0115257	0.0763034	-0.00228402	0.0239849	0.924134	-0.0351979	0.0165809
49	PC aa C32:1	Phosphatidylcholines	-1.40238	0.3	2.60161e-06	0.190328	16837	0.0400799	0.229584	0.178236	0.206071	-0.106359	0.0858988	0.215648	-0.0382078	0.044259	0.387985	-0.0870232	0.08083	0.28165	-0.00593438	0.022073	0.788043	-0.158422	0.0998173	0.112485	-0.0094392	0.0491894	0.847824	0.00789318	0.0458908	0.863438	0.00864973	0.0550739	0.8752	-0.0361296	0.0588099	0.538987	0.108173	0.128519	0.399962	-0.0340662	0.0205742	0.0977687	-0.177646	0.146789	0.226198	-0.159125	0.103996
50	Butyrylcarnitine	Acylcarnitines	-0.869078	0.12	2.55963e-12	0.536916	30694	0.617064	0.705879	0.703126	1.64203	-0.0160137	0.0187722	0.39363	0.0081817	0.00615921	0.184057	0.000787998	0.0100518	0.937515	-0.00273527	0.010071	0.785931	-0.00866823	0.0135565	0.522553	0.00415835	0.00699699	0.552307	0.00733352	0.00674896	0.277207	0.00301065	0.00571944	0.598618	0.00566838	0.00646347	0.380493	0.00700389	0.0113295	0.536443	0.000587275	0.00622291	0.924813	-0.00974706	0.0147083	0.507529	-0.00824929	0.0111813
51	Dodecenoylcarnitine	Acylcarnitines	3.46397	2.4	0.152753	0.044121	16839	NA	NA	NA	NA	-0.167435	0.115889	0.148517	0.071522	0.0187625	0.000137868	-0.00886555	0.0454583	0.845372	-0.0236467	0.0248345	0.341009	-0.0412106	0.070277	0.557605	0.0193181	0.018914	0.307081	0.0158623	0.0361107	0.660467	-0.00638944	0.0193016	0.740621	0.0396471	0.0274088	0.148034	0.0154011	0.0324926	0.635509	0.0124994	0.0201559	0.535167	-0.016413	0.0409219	0.68836	-0.0343063	0.0522067
52	Carnitine	Acylcarnitines	-0.27326	0.24	0.226919	0.182424	31001	0.0677082	0.0246596	0.145906	0.166741	-0.0549472	0.015621	0.000435604	0.0138351	0.00805147	0.0857373	-0.010325	0.00891836	0.246978	-0.025275	0.0108597	0.019943	-0.0177445	0.0106261	0.0949401	-0.00328188	0.00759888	0.665822	0.00636016	0.00811904	0.433413	0.00434384	0.00901209	0.629805	-0.00156888	0.0101513	0.877176	0.0107205	0.00765584	0.161421	-0.00923684	0.00852572	0.278627	0.000315505	0.0086297	0.970836	-0.00279065	0.00913945
53	Tetradecadienylcarnitine	Acylcarnitines	0.931164	1.16	0.284775	0.123288	15118	NA	NA	NA	NA	-0.176175	0.112342	0.116835	0.0712518	0.0189977	0.000176451	-0.0126048	0.0456008	0.782228	-0.0262017	0.0251458	0.297416	-0.0478909	0.0691898	0.488832	0.0174848	0.0191511	0.361248	0.0228581	0.0347075	0.510157	-0.0053139	0.0195436	0.785699	0.040908	0.0271888	0.132429	0.0145922	0.0331289	0.659598	0.0151047	0.0195581	0.43994	-0.0102626	0.0424532	0.808983	-0.0244815	0.0556592
54	Leucine	Essential Amino Acids	-0.27687	0.44	0.569912	0.073645	86351	0.161804	0.073476	0.0998276	0.114392	-0.116103	0.0909231	0.201626	0.111014	0.0661039	0.0930774	0.0442913	0.0932092	0.634658	-0.048168	0.0385394	0.211359	-0.0096004	0.120427	0.93646	0.10888	0.0566279	0.0545139	-0.0214532	0.050958	0.673756	0.102921	0.0333496	0.00202784	0.0836397	0.0223789	0.000185902	0.152476	0.0935831	0.103248	-0.0210278	0.0217176	0.332927	-0.0890803	0.154006	0.562979	0.0248915	0.11415
55	Acetylcarnitine	Acylcarnitines	1.65991	1.14	0.101994	-0.00161	31008	0.409234	0.143752	1.2418	1.14174	-0.0689841	0.0473578	0.145211	0.013969	0.0127687	0.273955	-0.0139171	0.0217539	0.522334	-0.00477819	0.0251561	0.849355	-0.0223348	0.0297788	0.453241	-0.0123399	0.0155956	0.428804	-0.00588763	0.0195932	0.7638	0.016912	0.0124808	0.175403	0.00446664	0.0123365	0.717302	0.0149355	0.0138996	0.282586	-0.0103717	0.0132491	0.433731	0.00720921	0.0128023	0.573354	-0.0167558	0.0209804
56	PC ae C44:6	Phosphatidylcholines	0.00401645	1.14	0.991251	0.026813	16564	NA	NA	NA	NA	0.0531466	0.0400762	0.184793	-0.0523564	0.0149325	0.000454532	-0.0248754	0.020953	0.235148	-0.0278008	0.0167281	0.0965298	-0.00845053	0.0280397	0.763127	-0.0351108	0.0212897	0.0991084	0.0116813	0.0257487	0.650069	-0.00159317	0.0130013	0.902472	-0.0447011	0.0188488	0.0177131	-0.134894	0.0474388	0.00446152	0.00243893	0.0126171	0.846721	0.0789321	0.0378574	0.0370707	0.0903383	0.0477672
57	PC aa C42:1	Phosphatidylcholines	0.0236435	0.708	0.966201	0.297302	16570	NA	NA	NA	NA	0.0699258	0.0405173	0.0843785	-0.0302486	0.0182229	0.0969303	0.00374722	0.0210609	0.858784	-0.0248189	0.0245364	0.311771	0.0114558	0.026635	0.66712	-0.0114453	0.0190176	0.547291	0.02066	0.0145083	0.154442	0.00759601	0.0194478	0.696105	-0.0239335	0.0285581	0.401995	-0.111193	0.0869987	0.201214	-0.00197033	0.0255205	0.93846	0.0541754	0.0535497	0.311689	0.0637837	0.077007
58	Dodecanoylcarnitine	Acylcarnitines	-0.225936	0.46	0.66372	0.150755	28569	0.534003	0.762326	NA	NA	-0.118051	0.0658536	0.0730316	0.0568005	0.0159748	0.000377088	0.00353128	0.0282083	0.900376	-0.00985446	0.0279815	0.724705	-0.0211464	0.0426358	0.61991	0.0150685	0.0180764	0.404506	0.00581366	0.0164358	0.723549	0.0094488	0.0148507	0.524612	0.0236338	0.0200324	0.238089	-0.0140687	0.0230668	0.541922	-0.00402312	0.0151609	0.790732	-0.0125007	0.0263866	0.635678	-0.0410786	0.027168
59	Methionine	Essential Amino Acids	-0.959203	0.28	0.000465258	0.118906	30967	0.153397	0.104885	0.123896	0.16222	0.152267	0.0561317	0.00667414	-0.087506	0.041961	0.037032	-0.0213225	0.0580394	0.713336	0.00654656	0.0380573	0.863423	0.0237344	0.0637332	0.709594	-0.0452687	0.0462832	0.328035	-0.0163135	0.0380532	0.668139	-0.070259	0.0335307	0.0361385	-0.0221478	0.0394431	0.574447	-0.00588978	0.0239493	0.805739	-0.0281609	0.0308093	0.360697	0.0232709	0.0764775	0.760911	-0.054852	0.023809
60	Valerylcarnitine	Acylcarnitines	1.79904	1.34	0.160066	0.141832	9363	0.361265	0.893581	0.941593	1.462	-0.177378	0.0540152	0.00102398	0.0205161	0.0105403	0.0516024	-0.0602771	0.0226621	0.00781811	-0.0604126	0.0281233	0.0317032	-0.0896469	0.02943	0.00231829	-0.0255898	0.0130421	0.0497511	0.00663657	0.0105226	0.528241	-0.00443828	0.0262054	0.86551	0.0295921	0.0225331	0.189091	0.0113855	0.0139269	0.413633	-0.0253905	0.0147984	0.086206	-0.0162704	0.0182946	0.373812	-0.000626117	0.0144083
61	PC ae C42:2	Phosphatidylcholines	0.771109	0.7	0.18875	-0.047079	16838	NA	NA	NA	NA	-0.0326005	0.0495724	0.510774	-0.0140985	0.0205866	0.493447	-0.0277957	0.040421	0.49167	0.0098669	0.0234442	0.673852	-0.0390371	0.0487454	0.423226	-0.0100041	0.0276527	0.717519	0.0464975	0.0175097	0.0079185	0.00588171	0.0168395	0.726879	-0.00486588	0.0162666	0.764839	0.0501852	0.0430186	0.243374	-0.000484461	0.0182825	0.97886	-0.0609428	0.0534439	0.254156	-0.0826765	0.0494695
62	PC ae C36:3	Phosphatidylcholines	-0.260165	1.1	0.834377	0.044688	16839	NA	NA	NA	NA	-0.0325663	0.0155527	0.0362661	-0.00990546	0.0117449	0.399015	-0.0195215	0.013356	0.143843	-0.00203087	0.0146794	0.889966	-0.0312662	0.0153745	0.0419874	-0.0137524	0.0118869	0.247296	0.00958458	0.0269364	0.721974	0.000741008	0.011409	0.948214	0.00556176	0.013396	0.678008	0.040579	0.030605	0.184875	0.00218606	0.0110718	0.84348	-0.0302996	0.018362	0.0989164	-0.061082	0.018699
63	Tryptophan	Essential Amino Acids	-0.789548	0.32	0.0147892	0.219117	30974	0.103347	0.201095	0.157417	0.21683	-0.0305469	0.121987	0.80227	-0.0360554	0.0542768	0.506507	-0.0460724	0.102685	0.653663	-0.00937427	0.0423486	0.824813	-0.0663886	0.148473	0.654772	-0.0214238	0.0527469	0.684624	0.00256215	0.0352618	0.942076	0.0613533	0.0180371	0.000670164	0.00918606	0.0180371	0.610551	0.0925237	0.127843	0.469231	-0.0162465	0.0241727	0.50152	-0.0972149	0.193247	0.614923	-0.0721531	0.137887
64	lysoPC a C16:1	Lyso-phosphatidylcholines	-1.36165	0.3	4.95541e-06	0.170929	16836	0.0833046	NA	0.182407	0.271251	-0.0431265	0.0511884	0.399505	-0.0113638	0.0265366	0.668482	-0.0308544	0.0468032	0.509744	0.0106513	0.024384	0.662247	-0.0731137	0.0617551	0.236441	0.0134047	0.0257127	0.602139	-0.0118784	0.0229321	0.60447	0.0052071	0.0311712	0.867332	-0.0298681	0.0294174	0.309954	0.0368876	0.0694541	0.595344	-0.0104737	0.0111796	0.34883	-0.0871813	0.080933	0.28139	-0.131362	0.039852
65	PC aa C36:3	Phosphatidylcholines	-0.844522	2.24	0.94661	0.09747	16838	NA	NA	NA	NA	0.00868582	0.0289632	0.76426	0.0171699	0.0148189	0.246601	0.0201628	0.0218194	0.355446	0.0269715	0.0222052	0.224499	0.0175801	0.0259173	0.497571	0.0160819	0.0166457	0.333979	0.0249079	0.0176823	0.158943	-0.010041	0.0108986	0.356888	0.00143791	0.0120086	0.904689	0.0386517	0.0337396	0.251966	0.0132117	0.0140446	0.34686	-0.0100335	0.0204187	0.623152	-0.0463507	0.0190862
66	Octanoylcarnitine	Acylcarnitines	0.710534	0.38	0.0619972	0.138079	31969	NA	0.879943	NA	0.664818	-0.0203483	0.0471671	0.666171	-0.00231563	0.019069	0.903347	-0.0129683	0.0171061	0.448387	-0.00127062	0.0151025	0.93295	-0.015264	0.0244962	0.533208	-0.00928694	0.0100887	0.357295	0.0109455	0.0115519	0.343382	0.00976522	0.0124279	0.432016	0.0235804	0.0171463	0.169055	-0.0148743	0.0211023	0.480894	0.0141744	0.00878937	0.106815	-0.0027855	0.00967312	0.773375	-0.0014477	0.0144518
67	SM (OH) C22:2	Sphingomyelins	0.180461	0.64	0.778519	-0.056667	15757	NA	NA	NA	NA	0.0748749	0.089181	0.401142	-0.0506511	0.0204803	0.0133921	-0.0177053	0.0435037	0.68402	-0.0424652	0.0232852	0.0681978	0.0176209	0.0484659	0.716177	-0.0388883	0.035311	0.270762	0.0409941	0.0576884	0.477325	0.022968	0.0254844	0.367453	-0.0572747	0.0257389	0.0260666	-0.223222	0.106692	0.0364206	0.00478357	0.0175627	0.785337	0.115244	0.0644096	0.0735777	0.191683	0.0734585
68	lysoPC a C18:0	Lyso-phosphatidylcholines	-0.737219	0.62	0.325179	0.289329	16839	0.0975755	0.185254	0.131562	0.12872	-0.0226098	0.0597134	0.704956	-0.0161984	0.0287064	0.572563	-0.0321619	0.0425731	0.449978	-0.00926971	0.0160342	0.563183	-0.0499925	0.0610973	0.413218	-0.000808668	0.0265895	0.975738	0.0304214	0.0144873	0.0357405	0.00392955	0.021301	0.853639	-0.0297454	0.0225938	0.187997	0.0266014	0.0889299	0.764842	0.012121	0.0174167	0.486465	-0.0822636	0.0997431	0.409511	-0.0562837	0.074894
69	Proline	Non-essential Amino Acids	-1.40505	0.12	3.52326e-23	0.174742	30985	0.117311	0.141135	0.229649	0.244052	0.0458763	0.0382205	0.23002	-0.000366249	0.0197305	0.98519	0.0191623	0.0168573	0.255649	0.00589721	0.0548324	0.914353	0.0239553	0.0180707	0.18496	0.0127066	0.0145951	0.383969	0.00690079	0.0167399	0.680166	-0.00129635	0.0138112	0.925218	0.0187183	0.0153005	0.221189	0.00643906	0.017029	0.70534	-0.00332403	0.00918464	0.717418	0.0634952	0.0693085	0.359602	0.0651206	0.0740186
70	Decanoylcarnitine	Acylcarnitines	0.816584	0.48	0.0745999	0.105347	31934	NA	NA	NA	NA	-0.0531648	0.0507961	0.29527	0.0295636	0.0197992	0.135392	0.00447463	0.0207629	0.829369	-0.0109996	0.0164155	0.502809	-0.0034353	0.0296719	0.90783	0.00574966	0.01296	0.657297	0.000569233	0.0137401	0.966954	0.0181833	0.0170042	0.284916	0.0181074	0.0181251	0.317784	-0.0217865	0.0256715	0.396068	-0.00463014	0.0145194	0.749808	-0.0154047	0.0121102	0.203358	-0.0197958	0.0208507
71	Tetradecanoylcarnitine	Acylcarnitines	0.377346	0.52	0.295312	0.268329	23445	0.365208	0.65444	0.277604	NA	-0.204283	0.101788	0.044755	0.025973	0.0154661	0.0930825	-0.0663694	0.0416571	0.111108	-0.055098	0.0526763	0.295573	-0.0961361	0.0567042	0.0900004	-0.0197885	0.024286	0.41518	0.00325707	0.0217678	0.881059	-0.00193609	0.0181525	0.915062	0.0543926	0.0221995	0.0142787	0.0317476	0.0159103	0.0459978	-0.0228092	0.0278256	0.412376	-0.03196	0.0220244	0.146747	0.0768501	0.0630792
72	Octadecandienylcarnitine	Acylcarnitines	1.21937	1.2	0.1779	0.194728	31129	NA	NA	NA	NA	-0.114707	0.0835189	0.169618	0.0197599	0.0137672	0.151205	-0.0296676	0.0420241	0.480208	-0.0319628	0.0445502	0.473092	-0.046746	0.0576645	0.417564	-0.00691281	0.0233632	0.767318	0.0281847	0.016964	0.096624	0.0175036	0.0249894	0.483653	0.0385448	0.0205386	0.0605591	0.0170164	0.0141627	0.229558	-0.00721029	0.0223711	0.747223	-0.0344781	0.0164576	0.0361744	0.055482	0.0280138
73	Alanine	Non-essential Amino Acids	-0.260881	0.68	0.757456	0.098531	86413	0.0974358	0.0575928	0.137355	0.0646392	0.0831827	0.0441351	0.0594665	-0.0142076	0.0316458	0.653464	0.0177203	0.0387859	0.647762	0.00915913	0.0246192	0.709869	0.0269159	0.0466875	0.56427	0.0114428	0.0315977	0.717247	-0.0523226	0.0210615	0.0129813	0.004864	0.025923	0.851164	0.0151566	0.0272416	0.577952	0.068642	0.0395569	0.0826927	0.0173935	0.0168773	0.302737	0.0447678	0.055261	0.417873	0.0271946	0.0508421
74	Threonine	Essential Amino Acids	-0.5772	0.3	0.025527	0.305616	29276	0.125954	0.0680264	0.137059	0.113662	0.119954	0.0674589	0.0753736	-0.0341853	0.0224864	0.128443	0.0178269	0.035149	0.612027	-0.0311245	0.0418884	0.457461	0.0480665	0.0564967	0.394889	-0.0065073	0.0187412	0.728427	-0.0202357	0.0118906	0.0887872	-0.00303774	0.027489	0.912007	0.0154259	0.0201088	0.44301	-0.0538917	0.0295886	0.0685512	0.0235948	0.00965455	0.0145292	0.151254	0.0563625	0.00728334	0.124931	0.0617009
75	Propionylcarnitine	Acylcarnitines	0.725776	0.54	0.152133	0.175166	32590	1.17299	0.792656	1.1709	2.00277	-0.0848959	0.0357044	0.017419	0.00173433	0.0118395	0.883538	-0.0342918	0.0235473	0.145312	-0.0390017	0.0192797	0.0430794	-0.0495202	0.0323831	0.126215	-0.0191142	0.0127156	0.132785	0.00293274	0.0101015	0.771565	0.0114877	0.0108269	0.288676	0.0149399	0.0114192	0.190768	0.0261675	0.0256596	0.307826	-0.0106868	0.00964199	0.267704	-0.0309025	0.0344394	0.369558	-0.0218469	0.0272858
76	Hexanoylcarnitine	Acylcarnitines	1.79904	1.34	0.160066	0.141832	9363	0.135704	0.917148	0.413577	2.0388	-0.0285973	0.0414379	0.490115	0.00128304	0.0116852	0.912568	-0.0123843	0.0137687	0.368411	-0.0149755	0.0150988	0.32128	-0.0154113	0.0192592	0.423592	-0.00795857	0.00824488	0.334408	0.0117399	0.00713475	0.0998759	0.018375	0.00635024	0.00380859	0.0150871	0.00664205	0.0231198	-0.0044358	0.00855906	0.604279	0.00862519	0.0122179	0.480221	0.000994705	0.00926189	0.914474	0.00121954	0.00833981
77	PC aa C34:3	Phosphatidylcholines	-1.24725	0.4	0.00228841	0.05542	16839	0.150418	0.264987	0.132795	0.0981338	-0.106969	0.0444986	0.0162226	-0.00872974	0.0316498	0.782684	-0.0564183	0.0449838	0.209772	0.00449403	0.0162825	0.782545	-0.098751	0.0601095	0.100414	-0.00942303	0.0238754	0.693083	0.0106871	0.0303526	0.724765	0.0135337	0.0147189	0.357843	0.0220873	0.0185728	0.234348	0.152986	0.068119	0.0247123	-0.0260865	0.0129875	0.0445817	-0.156764	0.0725599	0.0307362	-0.145034	0.0525345
78	Phenylalanine	Essential Amino Acids	0.47026	0.5	0.292983	0.033785	84297	0.135419	0.0793713	0.131173	0.180619	-0.0532018	0.0515146	0.30172	-0.015128	0.0511695	0.767501	-0.0412582	0.044416	0.352938	-0.00638928	0.0260513	0.806257	-0.049264	0.039941	0.217419	-0.0141202	0.0466691	0.762226	-0.0685291	0.0333565	0.0399326	-0.0680575	0.0286487	0.0175209	0.0081632	0.0329002	0.804042	0.02231	0.0361894	0.537579	0.0157441	0.0219914	0.474039	0.0018586	0.0252099	0.941229	0.055244	0.0363235
79	Octadecanoylcarnitine	Acylcarnitines	-0.704116	0.32	0.0225337	0.239261	30138	0.349517	0.440057	0.581177	1.14735	-0.110337	0.0625029	0.0775124	0.0352791	0.0125064	0.00478921	-0.0167758	0.0290164	0.563163	-0.0199641	0.030091	0.507038	-0.032304	0.0382003	0.397749	-0.00150387	0.0197398	0.939272	0.0129966	0.0147489	0.378212	0.0284565	0.0196724	0.148032	0.0514847	0.0223322	0.0211439	0.0374651	0.0217381	0.0848021	-0.00553536	0.0148101	0.708586	-0.0224673	0.0164647	0.172387	0.0650296	0.0423907
80	PC ae C36:5	Phosphatidylcholines	0.923159	0.74	0.175504	0.110866	16837	NA	NA	NA	NA	0.0195979	0.0290374	0.499727	-0.0103123	0.0193465	0.594012	0.0036641	0.0285839	0.898001	0.0138316	0.015645	0.376647	0.000373352	0.0331082	0.991003	0.000679958	0.0229144	0.976327	0.00879918	0.0192605	0.647778	-0.0221823	0.0104178	0.0332325	-0.0209863	0.0104178	0.0439608	-0.0497077	0.024248	0.040367	-0.0163196	0.0108429	0.1323	0.0118334	0.017591	0.501142	0.030304	0.0375963
81	PC aa C40:2	Phosphatidylcholines	0.643805	0.92	0.284717	0.038307	16719	NA	NA	NA	NA	0.112426	0.0807893	0.164047	-0.0399804	0.032085	0.212737	0.0142032	0.0208466	0.495669	-0.0215231	0.0375693	0.566719	0.0361969	0.0210014	0.0847896	-0.0189181	0.0210187	0.368087	0.0157572	0.0208155	0.449054	-0.0274745	0.0347055	0.428566	-0.0676099	0.0374049	0.0706822	-0.15523	0.217747	0.475914	0.0192517	0.0208155	0.355032	0.0990739	0.112786	0.379712	0.113967	0.165099
82	PC ae C44:5	Phosphatidylcholines	-0.284187	86.1	0.997776	0.047872	16685	NA	NA	NA	NA	0.0432634	0.0458069	0.344927	-0.0352978	0.0141294	0.0124831	-0.014965	0.0187239	0.424147	-0.0361647	0.0172616	0.0361626	-0.00936325	0.0313918	0.765497	-0.0164071	0.0131465	0.212024	-0.00755268	0.0227081	0.739437	0.0102039	0.0134159	0.446909	-0.0239374	0.0235014	0.308414	-0.126183	0.0640877	0.0489625	0.00962062	0.0146856	0.5124	0.0746335	0.0453269	0.0996481	0.0846906	0.0607391
83	PC aa C36:5	Phosphatidylcholines	-0.371827	0.36	0.317311	-0.083326	16835	NA	NA	NA	NA	0.0782238	0.0508072	0.123653	-0.00599145	0.029648	0.839849	0.0316689	0.0464254	0.495146	0.0367147	0.0353435	0.2989	0.0375347	0.0460781	0.415308	0.0277333	0.0333562	0.405731	-0.0029117	0.0267607	0.913357	-0.0137488	0.0156919	0.380935	-0.0299196	0.0311711	0.337131	-0.0218371	0.0418396	0.601723	-0.0287479	0.016418	0.0799459	-0.0236472	0.0363229	0.515029	-0.00813719	0.0600119
84	Ornithine	Other Amino Acids and Derivatives	1.20793	0.84	0.105437	0.01283	30920	0.321164	0.468819	0.252376	0.224302	0.0945104	0.0433928	0.0294044	-0.0537895	0.0278933	0.0538053	-0.00982015	0.0303743	0.746465	0.0150432	0.0170297	0.377046	0.00708667	0.0357788	0.842991	-0.0184821	0.0278504	0.506933	-0.00635632	0.0167278	0.703957	-0.0366147	0.0144368	0.0112059	-0.0136718	0.030318	0.652029	0.0146569	0.0204621	0.473807	-0.023134	0.0107381	0.0312104	0.0313327	0.0440499	0.476898	-0.126061	0.0907436
85	lysoPC a C20:3	Lyso-phosphatidylcholines	-1.79892	0.24	8.76238e-14	0.256943	16839	0.0786325	NA	NA	NA	-0.00902384	0.04314	0.834311	0.0136829	0.0210579	0.515837	0.00705559	0.037809	0.851965	0.0376202	0.0143724	0.00885696	-0.00275979	0.0518687	0.957567	0.0155095	0.0205433	0.450271	0.000235432	0.0106134	0.982302	0.0073115	0.0140398	0.602527	0.00161623	0.00908911	0.858864	0.0348587	0.0476548	0.464484	-0.00255345	0.00796232	0.748444	-0.0431674	0.0572008	0.450451	-0.0584265	0.0395798
86	Histidine	Essential Amino Acids	-0.0875056	0.46	0.948001	0.056221	80809	NA	NA	NA	NA	0.00875212	0.0467885	0.851616	-0.0203411	0.0265129	0.442953	-0.0158409	0.0349028	0.64993	-0.00497532	0.0249306	0.841819	-0.0133948	0.0476024	0.778412	-0.0104949	0.0219752	0.632949	-0.0168063	0.0159518	0.29208	0.000933724	0.020749	0.964107	0.0532905	0.021745	0.0142577	-0.00474444	0.0355595	0.893859	0.014026	0.0149655	0.348643	0.0251544	0.052427	0.63137	0.0166695	0.0586206
87	Decenoylcarnitine	Acylcarnitines	2.89738	1.6	0.060724	0.124495	15116	NA	NA	NA	NA	0.00345337	0.00850366	0.684666	0.00421879	0.0149227	0.7774	0.00450771	0.012602	0.720569	-0.00997226	0.0112619	0.375895	0.00541287	0.0107394	0.614249	0.00203471	0.0123548	0.869188	0.0157518	0.00975727	0.106449	0.0210266	0.00962741	0.0289598	0.0149469	0.00875282	0.0876973	-0.0206393	0.01228	0.0928154	0.00105439	0.0111667	0.924773	0.00530486	0.00916709	0.562802	0.00218562	0.00870157
88	Glutamine	Non-essential Amino Acids	-0.981394	0.16	4.10453e-10	0.155628	85821	0.0440096	0.0654374	0.272626	0.127778	0.090497	0.0393852	0.0215766	0.0041256	0.0258577	0.873235	0.0540704	0.0301592	0.0729999	-0.0452838	0.029522	0.125054	0.0800202	0.0362666	0.0273532	0.0306899	0.0226095	0.174658	-0.00924414	0.014901	0.535013	0.00447898	0.0244828	0.854842	-0.00557973	0.0265905	0.833793	-0.0360642	0.0264511	0.172747	0.0266583	0.0139504	0.0560123	0.102834	0.0425418	0.0156386	0.111179	0.0438502
89	Asparagine	Non-essential Amino Acids	-1.40247	0.12	9.69087e-33	0.286492	30922	0.548025	1.2381	0.997956	1.18482	0.0662471	0.0472113	0.160556	0.00405851	0.0269839	0.880445	0.0304308	0.0362416	0.401096	0.0167075	0.0168432	0.321226	0.055235	0.0508539	0.277412	0.00908065	0.0222698	0.683453	-0.0144441	0.0155387	0.352601	-0.0125645	0.0131757	0.340279	-0.023992	0.0181148	0.185355	-0.0336848	0.0434127	0.437795	0.0251688	0.0139447	0.0710913	0.0429914	0.0596582	0.471138	0.0504928	0.04606
90	Tyrosine	Non-essential Amino Acids	-0.682959	0.2	0.000465258	0.111096	86507	0.152253	0.0752724	0.106521	0.218041	0.0828752	0.0507483	0.102456	-0.0198894	0.0337921	0.556142	0.0177561	0.0348361	0.610258	-0.000268908	0.0355328	0.993962	0.0501776	0.04335	0.247068	-0.0095003	0.0265497	0.72047	0.00866514	0.0203532	0.670298	-0.0181326	0.0224514	0.419301	-0.00410074	0.0308858	0.894375	0.0272899	0.0543517	0.615598	0.00476571	0.0140845	0.735087	0.0459282	0.0638923	0.47224	-0.0488164	0.0558161
91	Hexadecanoylcarnitine	Acylcarnitines	-0.566987	0.34	0.0936461	0.325507	30915	0.452878	0.593892	0.471101	0.839126	-0.153627	0.0782914	0.0497339	-0.0286527	0.025125	0.254116	-0.0935479	0.0390747	0.0166622	-0.0631601	0.0305491	0.0386876	-0.129777	0.0546661	0.0175965	-0.0495205	0.0222738	0.0261981	0.0221235	0.0140713	0.115893	0.0206499	0.0169642	0.223503	0.0206149	0.0235338	0.381046	-0.00174547	0.0704528	0.980234	-0.0305884	0.0138763	0.0274991	-0.0531246	0.0743143	0.474693	-0.00647513	0.0702026
92	Arginine	Essential Amino Acids	0.0217569	0.5	0.968093	0.075126	30724	0.0654642	0.0632235	0.940001	1.44358	-0.0429106	0.0328743	0.191792	0.00305047	0.0212723	0.885973	-0.01296	0.020555	0.528365	0.00377577	0.0161629	0.815291	-0.0318731	0.0248834	0.200229	-0.00126677	0.0166928	0.939509	0.0211121	0.00964114	0.0285392	0.0141176	0.0137563	0.304765	0.0123495	0.0168445	0.463468	0.001267	0.0122025	0.917303	0.00951862	0.0116701	0.414707	-0.00352215	0.0146815	0.810404	0.121526	0.0566601
93	alpha-Aminoadipic acid	Other Amino Acids and Derivatives	-0.695762	0.46	0.128074	0.25011	14414	NA	NA	NA	NA	0.0363529	0.0513367	0.478866	-0.0164998	0.0200784	0.411209	-0.00570651	0.0175277	0.744749	-0.0134468	0.0232042	0.562254	-0.0137764	0.0177443	0.437521	0.00747538	0.0176724	0.672297	0.00782169	0.0175015	0.654937	-0.00112951	0.0309354	0.970874	-0.012235	0.0310573	0.693618	-0.0215101	0.0201957	0.286838	-0.022174	0.0175015	0.205165	-0.0196137	0.0219464	0.371477	-0.0124696	0.0227413
94	Spermidine	Others	-0.785587	0.4	0.0574331	-0.240017	16699	NA	NA	NA	NA	-0.000482436	0.0173352	0.977798	0.0011503	0.0159462	0.942494	0.00416687	0.0132543	0.753234	0.000825305	0.0175469	0.962486	1.1176e-06	0.0133528	0.999933	-0.000430654	0.0133637	0.974292	-0.00382191	0.0132345	0.772748	0.00541452	0.0136376	0.691347	0.0151185	0.0136375	0.267604	-0.00331574	0.0157101	0.832842	-0.00758029	0.0223013	0.733929	0.00909762	0.0141737	0.520959	0.0870578	0.0780105
95	Citrulline	Other Amino Acids and Derivatives	2.6018	1.4	0.0499791	0.417348	30940	0.411436	0.317746	0.217913	0.235631	0.0368797	0.0222052	0.0967414	0.0236035	0.0245817	0.33695	0.0334873	0.0235755	0.155483	0.0149544	0.0247638	0.545922	0.0393113	0.0247724	0.112536	0.0290151	0.0276403	0.293838	-0.000225579	0.011933	0.984918	0.003772	0.0173994	0.828372	0.00689946	0.0312015	0.824995	0.0206694	0.0236728	0.382594	-0.00818271	0.011933	0.492888	-0.0240723	0.0383509	0.53021	-0.0178714	0.0703162
96	Valine	Essential Amino Acids	-0.251736	0.3	0.386125	0.115397	85641	0.149922	0.0696939	0.148248	0.0998471	-0.0303903	0.0690202	0.659712	0.0132243	0.0653991	0.839754	-0.00465841	0.0744824	0.95013	0.00933276	0.0361569	0.796316	-0.014922	0.086291	0.86271	0.0149781	0.0619579	0.808977	-0.0135503	0.0312038	0.664106	0.0681121	0.0409403	0.0961741	0.0418615	0.0356835	0.240743	0.0248397	0.0704276	0.724314	-0.0155409	0.0184414	0.399387	-0.0500625	0.0943025	0.595508	-0.0485443	0.0798212
97	Kynurenine	Others	-0.362994	0.32	0.260589	0.252137	30899	1.35365	1.69575	2.02657	0.706197	0.0238897	0.0911359	0.79322	-0.0368967	0.0258106	0.152855	-0.0186728	0.0542134	0.730522	-0.0528465	0.0491375	0.282159	-0.0190047	0.0708346	0.78847	-0.0243056	0.0297582	0.41406	0.0104586	0.0211005	0.620138	0.0254919	0.0305289	0.403714	0.0283059	0.065011	0.663271	-0.00633411	0.0177975	0.721917	0.0046775	0.014144	0.740868	-0.00739837	0.0299328	0.80478	-0.0141487	0.0686498
	Legend: Alpha - selection strength estimate, SE - standard error, P - significance level, h2 - heritability estimate, Beta - effect size.
[truncated: 115 more columns]
