# Supplementary material for: Widespread natural selection on metabolite levels in humans
Source: Genome Res. 2024 Aug;34(8):1121–9. doi: 10.1101/gr.278756.123 (PMC11444169; doi:10.1101/gr.278756.123)
Supplement: Supplement 4 [file Supplemental_Table_S3.xlsx]

## Sheet: S3
Table S3. The results of the analysis of correlation between selection strength estimates for the metabolites and their causal effects on cardiometabolic complex traits
Trait	r	P	95%CI lower	95%CI higher
Standing height	-0.0534378	0.341462	-0.309849	0.202973
Body mass index	-0.113992	0.190564	-0.369096	0.141112
Weight	-0.259994	0.0199283	-0.507942	-0.0120471
Birth weight	-0.103095	0.214429	-0.358505	0.152314
Basal metabolism rate	-0.27724	0.0138141	-0.523952	-0.0305274
Whole body fat mass	-0.153535	0.11781	-0.407269	0.100198
Chronic ischeamic heart disease	-0.147812	0.126979	-0.401769	0.106145
Systolic blood pressure, automated reading	-0.0902213	0.24463	-0.345952	0.165509
Diastolic blood pressure, automated reading	-0.13698	0.145593	-0.391337	0.117378
Pulse rate, automated reading	-0.308697	0.00661922	-0.552934	-0.0644598
Non-insulin-dependent diabetes mellitus	-0.150302	0.122933	-0.404163	0.103559
Glucose	-0.421798	0.000191924	-0.654616	-0.18898
Glycated haemoglobin	-0.430451	0.000136234	-0.662222	-0.19868
Cholesterol	-0.154453	0.116382	-0.408149	0.0992435
High-density lipoprotein cholesterol	-0.180126	0.0810905	-0.432704	0.0724519
Low density lipoprotein	-0.205994	0.0540463	-0.457265	0.0452767
Triglycerides	-0.275255	0.0144276	-0.522114	-0.0283963
Apolipoprotein A	-0.28897	0.0106109	-0.534793	-0.0431464
Apolipoprotein B	-0.23774	0.0308636	-0.487156	0.0116754
Lipoprotein A	-0.104861	0.210454	-0.360223	0.150501
C-reactive protein	-0.242226	0.0283459	-0.491357	0.00690452
Aspartate aminotransferase	-0.242431	0.028235	-0.491549	0.00668666
Alanine aminotransferase	-0.0537567	0.340565	-0.310163	0.20265
Gamma glutamyltransferase	-0.37553	0.00099138	-0.613514	-0.137546
Alkaline phosphatase	-0.325412	0.00430885	-0.568214	-0.0826095
Creatinine	-0.362297	0.00150356	-0.60163	-0.122964
Serum urate	-0.407296	0.000331966	-0.64181	-0.172781
Urea	-0.278198	0.0135257	-0.524839	-0.0315568
Total protein	-0.311818	0.0061222	-0.555793	-0.0678428
Albumin	-0.341763	0.00275292	-0.58308	-0.100447
Calcium	-0.256287	0.0214931	-0.504488	-0.00808491
Phosphate	5.17958e-05	0.500158	-0.256726	0.25683
Vitamin D	-0.381647	0.000811641	-0.618989	-0.144305
Heel bone mineral density	-0.178769	0.0827372	-0.43141	0.0738727
Testosterone	-0.431888	0.000128545	-0.663483	-0.200293
Sex hormone binding globulin	-0.412038	0.000278488	-0.646006	-0.178071
Insulin-like growth factor 1	-0.4213	0.000195673	-0.654177	-0.188423
Erythrocyte count	-0.185676	0.0746006	-0.437989	0.0666365
Reticulocyte count	-0.280146	0.0129548	-0.526641	-0.0336498
Mean corpuscular haemoglobin	-0.0854806	0.256274	-0.341318	0.170357
Leukocyte count	-0.204087	0.0557712	-0.45546	0.0472866
Neutrophill count	-0.254451	0.0223033	-0.502777	-0.0061251
Eosinophill count	0.042458	0.627174	-0.214088	0.299004
Monocyte count	0.00483591	0.514723	-0.251939	0.261611
Lymphocyte count	-0.178963	0.0825001	-0.431595	0.0736695
Platelet count	-0.322712	0.00462702	-0.565752	-0.0796727
Total bilirubin	-0.176012	0.086155	-0.428781	0.0767568
Cystatin B	-0.352315	0.00202987	-0.592628	-0.112001
Forced vital capacity	-0.120564	0.176953	-0.375469	0.13434
Fluid intelligence score	-0.220503	0.0422109	-0.470961	0.0299544
Neuroticism score	0.0639529	0.687635	-0.192299	0.320205
Legend: r - correlation coefficient, P - significance level, 95%CI - 95% confidence interval.
