# Supplementary material for: Widespread natural selection on metabolite levels in humans
Source: Genome Res. 2024 Aug;34(8):1121–9. doi: 10.1101/gr.278756.123 (PMC11444169; doi:10.1101/gr.278756.123)
Supplement: Supplement 5 [file Supplemental_Table_S4.xlsx]

## Sheet: S4
Table S4. Pearson correlation results between the selection parameter alpha and the ranked median mammalian conservation scores, leave-one-out analysis
Tissue left out	Pearson r	Pearson p-value
Brain	-0.33	0.0258
Heart	-0.32	0.0271
Kidney	-0.37	0.00972
Liver	-0.38	0.00782
All included	-0.37	0.0099
